# Supplementary material for: Growth Cone MKK7 mRNA Targeting Regulates MAP1b-Dependent Microtubule Bundling to Control Neurite Elongation
Source: PLoS Biol. 2012 Dec 4;10(12):e1001439. doi: 10.1371/journal.pbio.1001439 (PMC3514283; doi:10.1371/journal.pbio.1001439)
Supplement: Table S1 — Neurite-enriched mRNAs identified in genome-wide screen. Hugo Gene Symbol and Entrez gene names of mRNAs that are enriched more than 1.5 times in the neurite versus the soma fraction are shown. Neurite or soma localization of the products encoded by the different mRNAs are also shown according to our previously published N1E-115 neurite and soma proteomes [23]. Some proteins were not identified in our proteome and are marked as non-available (n/a). Otherwise, the ratio of the spectral peptide count in the neurite versus the soma is shown, with positive values showing neurite enriched and negative values showing soma enriched proteins. For one of the protein, peptides were only found in the neurite (neurite unique). MRNAs that have also been found to be enriched in fibroblast pseudopods [31], in axons from mouse retinal neurons [10], or embryonal or adult sensory neurons [11] are also shown. Finally, the function of the different genes is shown. (XLSX) [file pbio.1001439.s021.xlsx]

## Sheet: Sheet1
Hugo gene Symbol	Entrez Gene Name	Fold enrichment in the neurite	Location by proteomics	mRNA enriched in fibroblast lammelipod (1)	mRNA present in axons of retinal neurons (2)	mRNA present in axons of embryonal sensory neurons (3)	mRNA present in axons of adult sensory neurons (3)	Function
TP53INP2	tumor protein p53 inducible nuclear protein 2	8.204	n/a	yes	no	no	no	Unknown
CPLX2	complexin 2	6.351	n/a	no	no	no	no	Transmembrane/Synaptic
CYB5R3	cytochrome b5 reductase 3	5.047	n/a	no	no	no	no	Metabolic/Glycolitic
DYNLL2	dynein, light chain, LC8-type 2	4.692	-6	yes	no	yes	yes	Motor
RAB13	RAB13, member RAS oncogene family	4.345	n/a	yes	no	no	no	Signaling molecule
TRAK2	trafficking protein, kinesin binding 2	4.306	n/a	no	no	yes	yes	Trafficking Protein
GDF11	growth differentiation factor 11	3.984	n/a	no	no	yes	no	Secreted Protein
SH3PXD2A	SH3 and PX domains 2A	3.760	n/a	no	no	no	no	Signaling molecule
INPP1	inositol polyphosphate-1-phosphatase	3.648	-0.1	yes	no	no	no	Signaling molecule
CFLAR	CASP8 and FADD-like apoptosis regulator	3.554	n/a	no	no	no	no	Anti-apoptotic
BCMO1	beta-carotene 15,15'-monooxygenase 1	3.418	2	no	no	no	no	Signaling molecule
MAP2K7	mitogen-activated protein kinase kinase 7	3.325	2	yes	no	no	no	Signaling molecule
VASH1	vasohibin 1	3.257	n/a	no	no	yes	yes	Secreted Protein
GLT8D3	glycosyltransferase 8 domain containing 3	3.251	-2	no	no	no	no	Metabolic/Glycolitic
EFCAB2	EF-hand calcium binding domain 2	3.110	n/a	no	no	no	no	Signaling molecule
EPM2A	epilepsy, progressive myoclonus type 2A, Lafora disease (laforin)	3.105	n/a	no	no	no	no	Metabolic/Glycolitic
NOL3	nucleolar protein 3 (apoptosis repressor with CARD domain)	2.989	n/a	no	no	no	no	Anti-apoptotic
ZBTB12	zinc finger and BTB domain containing 12	2.929	n/a	yes	no	no	no	Transcription factor
DYNC1LI2	dynein, cytoplasmic 1, light intermediate chain 2	2.901	1.2	no	no	yes	yes	Motor
GAB2	GRB2-associated binding protein 2	2.874	n/a	yes	no	no	no	Signaling molecule
RAB3C	RAB3C, member RAS oncogene family	2.815	8	no	no	no	no	Trafficking Protein
KCTD10	potassium channel tetramerisation domain containing 10	2.655	n/a	yes	no	yes	no	Transmembrane/Synaptic
SYP	synaptophysin	2.567	2.1	no	no	no	no	Transmembrane/Synaptic
DUSP19	dual specificity phosphatase 19	2.482	n/a	no	no	no	no	Signaling molecule
AMMECR1	Alport syndrome, midface hypoplasia and elliptocytosis chromosomal region gene 1	2.395	n/a	no	no	no	no	Unknown
UHMK1	U2AF homology motif (UHM) kinase 1	2.352	n/a	no	no	no	no	Cell cycle
KIF1C	kinesin family member 1C	2.324	n/a	yes	no	yes	no	Motor
MAFF	v-maf musculoaponeurotic fibrosarcoma oncogene homolog F (avian)	2.265	-2	no	no	no	no	Transcription factor
KIF5B	kinesin family member 5B	2.237	neurite unique	yes	no	no	no	Motor
KIF1A	kinesin family member 1A	2.235	4.7	no	no	yes	yes	Motor
PGGT1B	protein geranylgeranyltransferase type I, beta subunit	2.233	n/a	no	no	no	no	Metabolic/Glycolitic
FGD3	FYVE, RhoGEF and PH domain containing 3	2.232	n/a	no	no	no	no	Unknown
C19ORF68	chromosome 19 open reading frame 68	2.231	n/a	no	no	no	no	Unknown
RPL29	ribosomal protein L29	2.231	n/a	no	yes	yes	yes	Protein Synthesis/Degradation
FYCO1	FYVE and coiled-coil domain containing 1	2.219	3	no	no	no	yes	Other
APC	adenomatous polyposis coli	2.215	n/a	yes	no	no	no	Apoptosis Regulator
KIF5C	kinesin family member 5C	2.191	2.1	no	no	no	no	Motor
FBXO32	F-box protein 32	2.140	n/a	no	no	no	no	Protein Synthesis/Degradation
WASF3	WAS protein family, member 3	2.125	2.7	no	no	no	no	Cytoskeletal/Structural
NET1	neuroepithelial cell transforming 1	2.094	n/a	no	no	no	yes	Signaling molecule
DDR2	discoidin domain receptor tyrosine kinase 2	2.085	3	yes	no	no	yes	Transmembrane/Synaptic
ARHGAP11A	Rho GTPase activating protein 11A	2.051	n/a	no	no	yes	yes	Signaling molecule
KLC4	kinesin light chain 4	2.041	5.5	no	no	no	no	Motor
KIF5A	kinesin family member 5A	1.968	2.1	no	no	yes	no	Motor
SYNM	synemin, intermediate filament protein	1.925	13	no	no	no	no	Cytoskeletal/Structural
TRIM56	tripartite motif-containing 56	1.873	n/a	no	no	no	no	Protein Synthesis/Degradation
CACNG4	calcium channel, voltage-dependent, gamma subunit 4	1.872	n/a	no	no	no	no	Transmembrane/Synaptic
KANK2	KN motif and ankyrin repeat domains 2	1.867	n/a	yes	no	no	no	Cytoskeletal/Structural
SAMD4A	sterile alpha motif domain containing 4A	1.856	1.5	no	no	no	no	Protein Synthesis/Degradation
NSBP1	nucleosomal binding protein 1	1.849	n/a	no	no	no	no	Transcription factor
ZEB1	zinc finger E-box binding homeobox 1	1.846	n/a	yes	no	yes	yes	Transcription factor
WNK1	WNK lysine deficient protein kinase 1	1.843	3.1	no	no	yes	yes	Signaling molecule
KSR2	kinase suppressor of ras 2	1.825	n/a	no	no	no	no	Signaling molecule
DNAL1	dynein, axonemal, light chain 1	1.807	n/a	no	no	no	no	Motor
ZC3H13	zinc finger CCCH-type containing 13	1.791	1	no	no	yes	yes	Transcription factor
MAP4	microtubule-associated protein 4	1.784	4.1	no	no	no	no	Cytoskeletal/Structural
TRPM2	transient receptor potential cation channel, subfamily M, member 2	1.771	n/a	no	no	no	no	Transmembrane/Synaptic
AKAP12	A kinase (PRKA) anchor protein 12	1.750	n/a	no	no	yes	yes	Other
KIF26B	kinesin family member 26B	1.737	n/a	no	no	no	no	Motor
MAPKBP1	mitogen-activated protein kinase binding protein 1	1.727	n/a	no	no	no	no	Signaling molecule
PKP4	plakophilin 4	1.703	n/a	yes	no	no	no	Cytoskeletal/Structural
BRF1	BRF1 homolog, subunit of RNA polymerase III transcription initiation factor IIIB (S. cerevisiae)	1.669	n/a	no	yes	no	yes	Other
HTATSF1	HIV-1 Tat specific factor 1	1.643	n/a	yes	no	yes	yes	Transcription factor
KLHL12	kelch-like 12 (Drosophila)	1.607	n/a	no	no	no	no	Protein Synthesis/Degradation
TNS1	tensin 1	1.602	n/a	no	no	no	no	Cytoskeletal/Structural
RHOV	ras homolog gene family, member V	1.591	n/a	no	no	no	no	Signaling molecule
GRAP2	GRB2-related adaptor protein 2	1.589	n/a	no	no	no	no	Signaling molecule
ATF5	activating transcription factor 5	1.588	n/a	no	no	yes	no	Transcription factor
KLC1	kinesin light chain 1	1.579	4	no	yes	yes	yes	Motor
BSN	bassoon (presynaptic cytomatrix protein)	1.575	n/a	no	no	yes	no	Cytoskeletal/Structural
MYRIP	myosin VIIA and Rab interacting protein	1.571	3	no	no	no	no	Cytoskeletal/Structural
PTPN11	protein tyrosine phosphatase, non-receptor type 11	1.571	1	no	no	no	yes	Signaling molecule
DST	dystonin	1.567	2	no	no	yes	yes	Cytoskeletal/Structural
ANK2	ankyrin 2, neuronal	1.545	9	no	no	no	no	Cytoskeletal/Structural
ISLR	immunoglobulin superfamily containing leucine-rich repeat	1.541	3	no	no	no	no	Cytoskeletal/Structural
C5ORF13	chromosome 5 open reading frame 13	1.533	n/a	no	no	no	no	Unknown
PHACTR2	phosphatase and actin regulator 2	1.529	n/a	no	no	no	no	Signaling molecule
UTRN	utrophin	1.514	4	no	no	no	no	Transmembrane/Synaptic
SYNE2	spectrin repeat containing, nuclear envelope 2	1.500	-2	no	no	no	no	Cytoskeletal/Structural
References	(1) Mili, S., Moissoglu, K., and Macara, I.G. (2008). Genome-wide screen reveals APC-associated RNAs enriched in cell protrusions. Nature 453, 115-119.
	(2) Zivraj, K.H., Tung, Y.C., Piper, M., Gumy, L., Fawcett, J.W., Yeo, G.S., and Holt, C.E. (2010). Subcellular profiling reveals distinct and developmentally regulated repertoire of growth cone mRNAs. J Neurosci 30, 15464-15478.
	(3) Gumy, L.F., Yeo, G.S., Tung, Y.C., Zivraj, K.H., Willis, D., Coppola, G., Lam, B.Y., Twiss, J.L., Holt, C.E., and Fawcett, J.W. (2011). Transcriptome analysis of embryonic and adult sensory axons reveals changes in mRNA repertoire localization. RNA 17, 85-98.
