# Supplementary material for: Growth Cone MKK7 mRNA Targeting Regulates MAP1b-Dependent Microtubule Bundling to Control Neurite Elongation
Source: PLoS Biol. 2012 Dec 4;10(12):e1001439. doi: 10.1371/journal.pbio.1001439 (PMC3514283; doi:10.1371/journal.pbio.1001439)
Supplement: Table S2 — Description of neurite-enriched JNK signaling network genes targeted in the siRNA screen. Hugo gene symbol and Entrez Gene name and ID are shown along with protein enrichment according to our previously published N1E-115 neurite and soma proteomes [23]. (XLS) [file pbio.1001439.s022.xls]

## Sheet: Sheet0
Symbol	Entrez Gene Name	Neurite Enrichment	Entrez Gene IDMouse
DCX	doublecortin	1	13193
DUSP22	dual specificity phosphatase 22	1	105352
DUSP3	dual specificity phosphatase 3	1.09	72349
MAP1B	microtubule-associated protein 1B	2.5	17755
MAP2	microtubule-associated protein 2	5	17756
MAP2K4	mitogen-activated protein kinase kinase 4	1.67	26398
MAP2K7	mitogen-activated protein kinase kinase 7	2	26400
MAP3K10	mitogen-activated protein kinase kinase kinase 10	1	269881
MAP3K11	mitogen-activated protein kinase kinase kinase 11	1	26403
MAP3K12	mitogen-activated protein kinase kinase kinase 12	8	26404
MAPK10	mitogen-activated protein kinase 10	1	26414
MAPK8	mitogen-activated protein kinase 8	2	26419
MAPK8IP1	mitogen-activated protein kinase 8 interacting protein 1	1	19099
MAPK8IP3	mitogen-activated protein kinase 8 interacting protein 3	2.25	30957
MAPK9	mitogen-activated protein kinase 9	1	26420
MAPT	microtubule-associated protein tau	1	17762
SPAG9	sperm associated antigen 9	1.545	70834
STMN1	stathmin 1	1	16765
STMN3	stathmin-like 3	3.5	20262
